# Supplementary material for: Synergistic Effects of Inflammation and Drug Interactions on CYP3A5*3/*3 Phenoconversion in Antipsychotic Metabolism
Source: Pharmaceutics. 2026 Jun 26;18(7):782. doi: 10.3390/pharmaceutics18070782 (PMC13415838; doi:10.3390/pharmaceutics18070782)
Supplement: Supplementary file 1 [file pharmaceutics-18-00782-s001.zip]

Archive with 3 entries (3 files):
- pharmaceutics-4355113-Supplementary materials S1.pdf
- pharmaceutics-4355113-Supplementary materials S2 method.pdf
- pharmaceutics-4355113-Supplementary materials S2.pdf
